# Supplementary material for: Pollution Characteristics and Health Risk Assessment of Heavy Metals in Agricultural Soils over the Past Five Years in Zhejiang, Southeast China
Source: Int J Environ Res Public Health. 2022 Nov 8;19(22):14642. doi: 10.3390/ijerph192214642 (PMC9690052; doi:10.3390/ijerph192214642)
Supplement: Supplementary file 1 [file ijerph-19-14642-s001.zip]

Archive with 1 entries (1 files):
- ijerph-1987600-supplementary.pdf
